# Supplementary material for: Grafting of Anionic Decahydro-Closo-Decaborate Clusters on Keggin and Dawson-Type Polyoxometalates: Syntheses, Studies in Solution, DFT Calculations and Electrochemical Properties
Source: Molecules. 2022 Nov 8;27(22):7663. doi: 10.3390/molecules27227663 (PMC9694426; doi:10.3390/molecules27227663)
Supplement: Supplementary file 1 [file molecules-27-07663-s001.zip]

Archive with 1 entries (1 files):
- molecules-1977327-supplementary.pdf
